# Supplementary material for: Level of HIV serodiscordance and associated factors among heterosexual couples in Ethiopia: A systematic review and meta-analysis
Source: PLOS Glob Public Health. 2024 Jun 20;4(6):e0003090. doi: 10.1371/journal.pgph.0003090 (PMC11189220; doi:10.1371/journal.pgph.0003090)
Supplement: S1 File — (CSV) [file pgph.0003090.s002.csv]

Authors	Title	Publication	Volume	Number	Pages	Year	Publisher
Tadesse, Moges;	Assessment of HIV discordance and associated risk factors among couples receiving HIV test in Dilla, Ethiopia	BMC Research Notes	7	1	12-Jan	2014	BioMed Central
Habte, Ermias; Yami, Alemeshet; Alemseged, Fissahye; Abdissa, Yishak; Deribe, Kebede; Memiah, Peter; Biadgilign, Sibhatu;	Predictors of HIV serodiscordance among couples in southwestern Ethiopia	Journal of the International Association of Providers of AIDS Care (JIAPAC)	14	3	234-240	2015	Sage Publications Sage CA: Los Angeles, CA
Asefa, Wondwossen;	Socio-Demographic and Behavioral Determinants of Sero-Discordance among Couples Taking HIV Test Dessie (Ethiopia)					2006	Addis Ababa University
Bantigen, Kerebih; Kitaw, Leul; Negeri, Haweni; Kebede, Mekonen; Wassie, Addisu; Bishaw, Keralem; Tesema, Getaye;	Rate of HIV seroconversion among seronegative male partners living with HIV positive women in Addis Ababa, Ethiopia, 2019: A retrospective cohort study	HIV/AIDS-Research and Palliative Care			125-134	2021	Taylor & Francis
Gedfew, Mihretie; Dilie, Abebe; Degenu, Getiye; Haile, Dessalegn; Yirga, Tadesse; Bewket, Bekalu; Amha, Haile; Andualem, Atsedemariam;	Incidence and Predictors of Sero-Conversion among HIV Discordant Couples at Amhara Region Selected Public Hospitals, Northwest Ethiopia, 2018: A Mixed Cohort Study					2021
Barnabas, GebreAb; Pegurri, Elisabetta; Selassie, Hiwot Haile; Naamara, Warren; Zemariam, Samuel;	The HIV epidemic and prevention response in Tigrai, Ethiopia: a synthesis at sub-national level	BMC public health	14	1	11-Jan	2014	BioMed Central
Temam, Girma; Ali, Ahmed;	Prevalence of HIV and discordant rate and their associated factors among premarital Voluntary Counseling and Testing (VCT) clients in Addis Ababa public VCT centers, Addis Ababa, Ethiopia	Ethiopian Journal of Health Development	26	3	160-168	2012
Cherinet, Yoseph; Berihu, Alem; Bekele, Addisu; Biadgilign, Sibhatu; Taye, Bineyam; Tsegaye, Aster;	Trend of HIV prevalence among pregnant women attending Antenatal Care Unit of Bishoftu Hospital, Ethiopia	Ethiop Med J	51	3	169-76	2013
Teshome, Girum Sebsibie; Modiba, Lebitsi Maud;	Determinants of mother to child transmission of HIV in Addis Ababa, Ethiopia	International Journal of Africa Nursing Sciences	15		100348	2021	Elsevier
	Sero-conversion rate and its predictors among HIV discordant couples at Jimma University Specialized Hospital
